# Supplementary material for: U.S. CDC support to international SARS-CoV-2 seroprevalence surveys, May 2020–February 2022
Source: PLOS Glob Public Health. 2022 Aug 5;2(8):e0000658. doi: 10.1371/journal.pgph.0000658 (PMC9490761; doi:10.1371/journal.pgph.0000658)
Supplement: S1 Data — (XLSX) [file pgph.0000658.s001.xlsx]

## Sheet: Protocol Tracking
GENERAL INFO			CDC SUPPORT		DESIGN & POPULATION			Status		WHO & PARTNERS		LABORATORY
Country	Protocol Title	Protocol ID	CDC Support	CARES Funding?	Survey Design	If Repeated Cross-Sectional, or general population cohort precise Round Number	Population Type	Implementation started?	Overall Status	Unity Protocol (Granted by WHO)	WHO Region	Serologic Testing	Serologic Sample Type	DBS
XXX	XXX	XXX	TA only	No	Cross-sectional		Gen. Pop. - HH Survey	Yes	Data collection complete	Yes	EMR	Other/multiple (specify)	Multiple (specify)	No
XXX	XXX	XXX	TA and Funding	Yes	Cross-sectional		Multiple (specify)	Yes	Dissemination ongoing	TBD	SEAR	Antibody Rapid Test	Finger Stick	No
XXX	XXX	XXX	TA and Funding	Yes	Cross-sectional		Gen. Pop. - HH Survey	No	Pre-protocol planning	TBD	SEAR
XXX	XXX	XXX	TA only	Yes	Cross-sectional		Displaced	No	Pre-protocol planning	TBD	SEAR	TBD	TBD	TBD
XXX	XXX	XXX	TA only	No	Cross-sectional		Multiple (specify)	No	Pre-protocol planning	TBD	SEAR	TBD	TBD	TBD
XXX	XXX	XXX	TA and Funding	No	Longitudinal Cohort		HCWs	Yes	PD submitted	No	AMR	ELISA	Venipuncture	No
XXX	XXX	XXX	TA and Funding	Yes	Longitudinal Cohort		Other (specify)	No	Data collection - preparing	Yes	AMR	ELISA	Venipuncture	No
XXX	XXX	XXX	TA and Funding	No	Cross-sectional		Gen. Pop. - Other	Yes	Dissemination ongoing	Yes	AFR	ELISA	Venipuncture	No
XXX	XXX	XXX	TA and Funding	No	Cross-sectional		Gen. Pop. - HH Survey	Yes	Data analysis ongoing	Yes	AMR	ELISA	Venipuncture	No
XXX	XXX	XXX	TA and Funding	No	Longitudinal Cohort		Gen. Pop. - HH Survey	No	Protocol cleared	TBD	AMR	ELISA	Venipuncture	No
XXX	XXX	XXX	TA only	No	Cross-sectional		Multiple (specify)	No	Interrupted	TBD	AFR	ELISA	Venipuncture	No
XXX	XXX	XXX	TA and Funding	Yes	Longitudinal Cohort		HCWs	No	Data collection ongoing	No	AFR	ELISA	Venipuncture	No
XXX	XXX	XXX	TA and Funding	No	Cross-sectional		HCWs	Yes	Data collection complete	No	AMR	ELISA	Venipuncture	No
XXX	XXX	XXX	TA and Funding	Yes	Repeated cross-sectional	1	Gen. Pop. - HH Survey	Yes	Dissemination ongoing	Yes	AFR	Antibody Rapid Test	Finger Stick	No
XXX	XXX	XXX	TA and Funding	Yes	Repeated cross-sectional	2	Gen. Pop. - HH Survey	No	PD granted	Yes	AFR	Antibody Rapid Test	Finger Stick	No
XXX	XXX	XXX	TA only	No	Cross-sectional		Gen. Pop. - HH Survey	Yes	Complete	Yes	AFR	ELISA	Venipuncture	No
XXX	XXX	XXX	TA and Funding	No	Cross-sectional		Gen. Pop. - HH Survey	Yes	Data analysis ongoing	Yes	EUR	ELISA	Venipuncture	No
XXX	XXX	XXX	TA and Funding	No	Longitudinal Cohort		Other (specify)	Yes	Data analysis ongoing	No	AMR	ELISA	Venipuncture	No
XXX	XXX	XXX	TA and Funding	Yes	Longitudinal Cohort		Gen. Pop. - Other	Yes	Data collection ongoing	No	AMR	ELISA	TBD	TBD
XXX	XXX	XXX	TA and Funding	No	Cross-sectional		Multiple (specify)	Yes	Data analysis complete	No	AMR	ELISA	Venipuncture	No
XXX	XXX	XXX	TA and Funding	Yes	Cross-sectional		Gen. Pop. - HH Survey	No	PD granted	Yes	AMR	ELISA	Venipuncture	No
XXX	XXX	XXX	TA only	No	Cross-sectional		Gen. Pop. - HH Survey	Yes	Dissemination ongoing	No	AFR	Antibody Rapid Test	Finger Stick	No
XXX	XXX	XXX	Informal Review/TA	No	Cross-sectional		Gen. Pop. - HH Survey		CDC Engagement ON HOLD	No	AMR	Other/multiple (specify)	Finger Stick	Yes
XXX	XXX	XXX	TA only	No	Cross-sectional		Gen. Pop. - HH Survey	Yes	Data analysis ongoing	TBD	AMR	ELISA	TBD	TBD
XXX	XXX	XXX	TA and Funding	No	Repeated cross-sectional	1	Gen. Pop. - HH Survey	Yes	Dissemination ongoing	Yes	SEAR	Multiplex	Finger Stick	Yes
XXX	XXX	XXX	TA and Funding	No	Repeated cross-sectional	2	Gen. Pop. - HH Survey	Yes	Dissemination ongoing	Yes	SEAR	Multiplex	Finger Stick	Yes
XXX	XXX	XXX	TA and Funding	No	Cross-sectional		Gen. Pop. - Other	Yes	Dissemination ongoing	Yes	SEAR	Multiplex	Finger Stick	Yes
XXX	XXX	XXX	TA and Funding	Yes	Cross-sectional		Gen. Pop. - HH Survey	No	Data collection - preparing	Yes	SEAR	Multiplex	Finger Stick	Yes
XXX	XXX	XXX	TA only	No	Longitudinal Cohort		Students	No	Protocol Drafting	TBD	EUR	Other/multiple (specify)	Venipuncture	No
XXX	XXX	XXX	TA and Funding	Yes	Sentinel Surv.		Pregnant	Yes	Data analysis ongoing	TBD	AFR	Multiplex	Finger Stick	Yes
XXX	XXX	XXX	TA only	No	Repeated cross-sectional	1	Gen. Pop. - HH Survey	Yes	Complete	Yes	AFR	ELISA	Venipuncture	No
XXX	XXX	XXX	TA only	No	Repeated cross-sectional	2	Gen. Pop. - HH Survey	No	Protocol cleared	Yes	AFR	ELISA	Venipuncture	No
XXX	XXX	XXX	TA and Funding	No	Longitudinal Cohort		PLHIV	No	Data collection - preparing	Yes	AFR	ELISA	Venipuncture	No
XXX	XXX	XXX	TA only	No	Longitudinal Cohort		Pregnant	Yes	Data collection ongoing	Yes	AFR	ELISA	Venipuncture	No
XXX	XXX	XXX	TA and Funding	Yes	Longitudinal Cohort		Gen. Pop. - HH Survey	Yes	Dissemination ongoing	Yes	AFR	ELISA	Venipuncture	No
XXX	XXX	XXX	TA only	No	Cross-sectional		Gen. Pop. - Other	Yes	Data collection - preparing	TBD	AFR	ELISA	Venipuncture	No
XXX	XXX	XXX	TA and Funding	Yes	Repeated cross-sectional	1	PLHIV	Yes	Data collection complete	Yes	AFR	ELISA	Remnant	No
XXX	XXX	XXX	TA and Funding	Yes	Repeated cross-sectional	2	PLHIV	Yes	Data collection ongoing	Yes	AFR	ELISA	Remnant	No
XXX	XXX	XXX	TA only	No	Repeated cross-sectional	1	Gen. Pop. - HH Survey	Yes	CDC Engagement ON HOLD	TBD	AFR	ELISA	Venipuncture	No
XXX	XXX	XXX	TA and Funding	No	Longitudinal Cohort		Pregnant	Yes	Dissemination ongoing	TBD	AFR	Antibody Rapid Test	Multiple (specify)	Yes
XXX	XXX	XXX	TA and Funding	Yes	Longitudinal Cohort		Pregnant	No	Protocol submitted	TBD	AFR	TBD	Venipuncture	No
XXX	XXX	XXX	Informal Review/TA	No	Cross-sectional		Gen. Pop. - HH Survey	No	CDC Engagement ON HOLD	Yes	AFR	Antibody Rapid Test	Finger Stick	No
XXX	XXX	XXX	TA only	No	Cross-sectional		Multiple (specify)	Yes	Dissemination ongoing	Yes	AFR	ELISA	Venipuncture	No
XXX	XXX	XXX	TA only	No	Sentinel Surv.		Patients	Yes	Dissemination ongoing	TBD	AFR	ELISA	Venipuncture	No
XXX	XXX	XXX	TA and Funding	Yes	Sentinel Surv.		Pregnant	Yes	Data collection ongoing	TBD	AFR	Multiplex	Finger Stick	Yes
XXX	XXX	XXX	Funding only	No	Cross-sectional		Gen. Pop. - HH Survey	Yes	Dissemination ongoing	Yes	AMR	ELISA	Venipuncture	No
XXX	XXX	XXX	Funding only	No	Cross-sectional		Gen. Pop. - HH Survey	Yes	Data collection ongoing	Yes	AMR	ELISA	Venipuncture	No
XXX	XXX	XXX	Informal Review/TA	No	Cross-sectional		Gen. Pop. - HH Survey		CDC Engagement ON HOLD	TBD	EMR	Other/multiple (specify)	Finger Stick	Yes
XXX	XXX	XXX	TA only	No	Cross-sectional		Multiple (specify)	Yes	Dissemination ongoing	TBD	AFR	Antibody Rapid Test	Finger Stick	No
XXX	XXX	XXX	Informal Review/TA	No	Cross-sectional		Gen. Pop. - HH Survey	No	Protocol reviewed - revisions	Yes	AFR	Other/multiple (specify)	Venipuncture	No
XXX	XXX	XXX	TA and Funding	Yes	Cross-sectional		Gen. Pop. - Other	No	Protocol reviewed - revisions	TBD	AFR	ELISA	Remnant	No
XXX	XXX	XXX	TA and Funding	Yes	Sentinel Surv.		Pregnant	Yes	Data collection ongoing	TBD	AFR	Multiplex	Finger Stick	Yes
XXX	XXX	XXX	TA and Funding	Yes	Repeated cross-sectional	1	Gen. Pop. - HH Survey	Yes	Dissemination ongoing	Yes	AFR	Multiplex	Multiple (specify)	No
XXX	XXX	XXX	TA and Funding	Yes	Repeated cross-sectional	2	Gen. Pop. - HH Survey	Yes	Data collection complete	Yes	AFR	Multiplex	Multiple (specify)	No
XXX	XXX	XXX	TA and Funding	Yes	Sentinel Surv.		Pregnant	Yes	Data collection ongoing	TBD	AFR	ELISA	Finger Stick	Yes
XXX	XXX	XXX	TA only	No	Cross-sectional		Gen. Pop. - HH Survey		Protocol cleared	Yes	EMR	ELISA	Multiple (specify)	No
XXX	XXX	XXX	TA only	No	Cross-sectional		HCWs	Yes	Data collection ongoing	No	WPR	ELISA	Venipuncture	No
XXX	XXX	XXX	TA only	No	Cross-sectional		Gen. Pop. - HH Survey		Protocol Drafting	Yes	AFR	Other/multiple (specify)	Venipuncture	No
XXX	XXX	XXX	TA only	No	Cross-sectional		Gen. Pop. - HH Survey	Yes	Data collection complete	TBD	AFR	ELISA	Venipuncture	TBD
XXX	XXX	XXX	TA and Funding	No	Cross-sectional		Gen. Pop. - HH Survey	Yes	Complete	TBD	AFR	ELISA	Venipuncture	No
XXX	XXX	XXX	Informal Review/TA	No	Cross-sectional		Gen. Pop. - HH Survey	Yes	Complete	Yes	AFR	Antibody Rapid Test	Finger Stick	No
XXX	XXX	XXX	TA and Funding	Yes	Cross-sectional		Gen. Pop. - HH Survey	Yes	Protocol cleared	Yes	AFR	Other/multiple (specify)	Venipuncture	No
XXX	XXX	XXX	TA only	No	Cross-sectional		Gen. Pop. - HH Survey	Yes	Data analysis complete	Yes	AFR	ELISA	Venipuncture	No
XXX	XXX	XXX	TA and Funding	Yes	Repeated cross-sectional	1	PLHIV	Yes	Protocol cleared	Yes	AFR	ELISA	Venipuncture	Yes
XXX	XXX	XXX	TA and Funding	Yes	Cross-sectional		Gen. Pop. - HH Survey	No	PD granted	Yes	AFR	Other/multiple (specify)	Multiple (specify)	No
XXX	XXX	XXX	TA and Funding	Yes	Repeated cross-sectional	1	Gen. Pop. - HH Survey	No	PD submitted	Yes	AFR	Other/multiple (specify)	Multiple (specify)	No
XXX	XXX	XXX	TA and Funding	Yes	Cross-sectional		Multiple (specify)	No	Protocol submitted	TBD	SEAR	Multiplex	Remnant	No
XXX	XXX	XXX	TA and Funding	Yes	Longitudinal Cohort		Gen. Pop. - HH Survey		Protocol submitted	Yes	SEAR	ELISA	Venipuncture	No
XXX	XXX	XXX	TA and Funding	Yes	Sentinel Surv.		Pregnant	Yes	Data collection ongoing	TBD	AFR	Multiplex	Venipuncture	No
XXX	XXX	XXX	TA and Funding	Yes	Cross-sectional		Other (specify)	Yes	Data collection - preparing	TBD	EUR	ELISA	Venipuncture	No
XXX	XXX	XXX	TA and Funding	Yes	Other (specify in notes)		Multiple (specify)	Yes	Data analysis ongoing	No	WPR	Other/multiple (specify)	Venipuncture	No
XXX	XXX	XXX	TA and Funding	Yes	Longitudinal Cohort		HCWs	Yes	Data analysis ongoing	No	WPR	Multiplex	Venipuncture	No
XXX	XXX	XXX	TA and Funding	Yes	Cross-sectional		Gen. Pop. - HH Survey	No	Data collection ongoing	Yes	WPR	Multiplex	Venipuncture	No
XXX	XXX	XXX	TA and Funding	Yes	Cross-sectional		Multiple (specify)	No	Interrupted	No	WPR	Multiplex	Venipuncture	No
XXX	XXX	XXX	TA only	No	Cross-sectional		Multiple (specify)	Yes	Complete	Yes	AFR	ELISA	Finger Stick	No
XXX	XXX	XXX	TA only	No	Cross-sectional		Gen. Pop. - HH Survey	Yes	Data analysis ongoing	Yes	AFR	ELISA	Venipuncture	No
XXX	XXX	XXX	TA and Funding	Yes	Sentinel Surv.		Pregnant	Yes	Data collection ongoing	TBD	AFR	Multiplex	Finger Stick	Yes

## Sheet: Drop down
Master status
Pre-protocol planning
Protocol Drafting
Protocol submitted
Protocol reviewed - revisions
Protocol cleared
PD-preparing
PD submitted
PD granted
Data collection - preparing
Data collection ongoing
Data collection complete
Data analysis ongoing
Data analysis complete
Dissemination ongoing
Dissemination complete
Complete
Interrupted
CDC Engagement ON HOLD
